# Supplementary material for: Hypovirulence of Colletotrichum gloesporioides Associated with dsRNA Mycovirus Isolated from a Mango Orchard in Thailand
Source: Viruses. 2022 Aug 30;14(9):1921. doi: 10.3390/v14091921 (PMC9504431; doi:10.3390/v14091921)
Supplement: Supplementary file 1 [file viruses-14-01921-s001.zip]

Archive with 1 entries (1 files):
- viruses-1847547-supplementary.pdf
